# Supplementary material for: The Effect of Probiotic Supplementation on Cytokine Modulation in Athletes After a Bout of Exercise: A Systematic Review and Meta-Analysis
Source: Sports Med Open. 2025 May 22;11:58. doi: 10.1186/s40798-025-00860-7 (PMC12098250; doi:10.1186/s40798-025-00860-7)
Supplement: Supplementary file 2 — Supplementary Material 2. [file 40798_2025_860_MOESM2_ESM.xlsx]

## Sheet: Raw Data
Citation	Supplementation period	Participants	Probiotic	Placebo	Method of data extraction	Values	Data reported values	Bout of exercise	IL-1β PRO MEAN	IL-1β PRO SD	IL-1β PLA MEAN	IL-1β PLA SD	IL-6 PRO MEAN	IL-6 PRO SD	IL-6 PLA MEAN	IL-6 PLA SD	IL-8 PRO MEAN	IL-8 PRO SD	IL-8 PLA MEAN	IL-8 PLA SD	IL-10 PRO MEAN	IL-10 PRO SD	IL-10 PLA MEAN	IL-10 PLA SD	TNF-α PRO MEAN	TNF-α PRO SD	TNF-α PLA MEAN	TNF-α PLA SD	IFN-ƴ PRO MEAN	IFN-ƴ PRO SD	IFN-ƴ PLA MEAN	IFN-ƴ PLA SD
Axelrod et al., 2019	4 weeks	7	0	0	Bar Chart	pg/ml	Mean ± SE	VO2max					0.52	0.59	1.32	2.11
Batatinha et al., 2020	30 days	27	13	14	Bar Chart	pg/ml	Mean ± SD	Marathon	6.23	0.65	8.18	1.6	13.45	7.98	21.17	10.41	12.47	2.72	18.89	4.94	255.19	62.99	221.63	54.75	26.31	2.42	24.88	1.97	12.96	2.16	17.28	4.49
Engel et al., 2022	6 weeks	126	63	63	Table	pg/ml	Mean ± SE	VO2max	0.1	0.1	0.04	0.01	2.99	1.75	2.69	1.43	8	2.38	7.3	2.78	3.73	3.81	1.99	1.27	2.29	0.87	2.12	0.63	8.86	14.21	3.44	4.13
Gill et al., 2016	7 days	8	4	4	Table	pg/ml	Mean ± SD	VO2max	0.11	0.23	0.05	0.08	3.9	2.5	3.8	2.3	3.6	1.7	3.2	0.4	14.5	16.3	14.7	7.1	2.2	1.1	2.8	0.6	0.7	0.5	1.4	0.9
Huang et al., 2019 1	4 weeks	18	9	9	Table	pg/ml	Mean ± SE	Sprint Triathlon					6.6	2.1	9.3	3.6	5	1.2	6.9	2.1	9.4	5.7	8.7	3.3	10.5	2.4	14.4	5.4	13.3	8.4	12.4	2.7
Huang et al., 2019 2	3 weeks	16	8	8	Table	pg/ml	Mean ± SE	Triathlon					14.1	3.68	19.7	6.22	92.4	20.93	121.3	31.11	131.7	39.6	84.6	5.09	15.2	5.37	22.1	6.79	1.4	0.28	2.8	1.41
Jäger et al., 2016	21 days	15	0	0	Bar Chart	pg/ml	Mean ± SD	Eccentric Exercise					2.61	2.66	5.11	4.88
Lampretch et al., 2012	14 weeks	23	11	12	Bar Chart	pg/ml	Mean ± SD	VO2max					11.28	3.26	10.84	3.57									56.16	20.26	75.36	34.48
Lennon et al., 2024	4 weeks	16	8	8	Bar Chart	pg/ml	Mean ± SD	VO2max	15.69	7.27	13.4	4.98	214.29	100	178.57	92.86	229.27	95.12	200	78.05	105.81	32.56	103.49	30.23	85.71	38.57	78.57	28.57
Mazani et al., 2018	2 weeks	27	14	13	Table	pg/ml	Mean ± SD	Bruce Test					0.59	0.34	0.85	0.4									285.57	207.84	408.86	257.71
Mazur-Kurach et al., 2022	16 weeks	26	13	13	Table	Not addressed	Mean ± SD	VO2max	0.11	0.064	0.082	0.228	1.76	1	1.65	0.24	8.48	1.36	8.73	2.5	0.47	0.56	0.29	0.11	9.84	4.3	14.74	10.36
Pugh et al., 2019	28 days	20	9	11	Table	pg/ml	Mean ± SD	Marathon					10.96	7.86	13.58	12.9	13.45	11.18	12.11	6.33	5.27	3.91	5.78	3.26
Pugh et al., 2020	28 days	7	0	0	Table	pg/ml	Mean ± SD	VO2max					2.27	1.19	3.69	2.02	4.49	2.83	4.7	1.57	3.25	3.09	3.13	2.05
Shing et al., 2014	4 weeks	10	0	0	Line Chart	pg/ml	Mean ± SE	VO2max					3	2.42	3.26	2.02					1.95	1.17	1.3	0.74	3.06	1.69	2.58	2.19
Tavares-Silva et al., 2021	30 days	14	7	7	Bar Chart	pg/ml	Mean ± SD	Marathon													1.68	1.18	1.49	0.74	2.48	1.08	3.04	0.65
Tavares-Silva et al., 2024	30 days	27	14	13	Table	pg/ml	Mean ± SD	Marathon	4.72	2.27	4.47	1.83	3.8	7.09	5.02	7.44	7.03	8.42	5.41	3.32	261.39	225.75	154.15	184.43	14.52	5.01	13.72	3.67
Vasiberg et al., 2019	30 days	42	20	22	Bar Chart	pg/ml	Median ± Interquartile range	Marathon	48.81	26.11	48.27	44.32	58.5	27.38	46.72	21.63					38.41	7.9	34.51	9.28	39.1	24.41	175.07	102.37
West et al., 2011 F	11 weeks	35	18	17	Table	pg/ml	Mean ± SD	VO2max					4	1.8	2.8	2.5	2.8	2.3	2.8	2.3	6.6	6.9	2.9	6.7	14.6	3.5	19	2.5	61.3	2	47.6	2.5
West et al., 2011 M	11 weeks	62	29	33	Table	pg/ml	Mean ± SD	VO2max					4	2.5	4	2.5	3.2	1.9	2.9	1.8	5.9	3.9	5	2.6	17.8	2.5	13.2	2.4	64	2.3	55	2.5
		526	240	247
